# Supplementary material for: Morphology Determines an Efficient Coherent Electron Transport for Push–Pull Organic Semiconductors Based on Triphenylamine and Dicyanovinyl Groups
Source: Materials (Basel). 2023 Mar 18;16(6):2442. doi: 10.3390/ma16062442 (PMC10058145; doi:10.3390/ma16062442)
Supplement: Supplementary file 1 [file materials-16-02442-s001.zip]

Archive with 1 entries (1 files):
- materials-1748350-supplementary.pdf
